# Supplementary material for: Use of cover data to model species abundance distributions through continuous probability functions
Source: Sci Rep. 2025 Apr 2;15:11361. doi: 10.1038/s41598-025-94587-w (PMC11965384; doi:10.1038/s41598-025-94587-w)
Supplement: Supplementary file 2 — Supplementary Material 2 [file 41598_2025_94587_MOESM2_ESM.xlsx]

## Sheet: Transect Elevation
Plot number	Elevation (m)
R1	2200
R2	2200
R3	2200
R4	2100
R5	2100
R6	2100
R7	2000
R8	2000
R9	2000
R10	2300
R11	2300
R12	2300
R13	2400
R14	2400
R15	2400
R16	2500
R17	2500
R18	2500
R19	2600
R20	2600
R21	2600
R22	2700
R23	2700
R24	2700
R25	2800
R26	2800
R27	2800
R28	2900
R29	2900
R30	2900
R31	3000
R32	3000
R33	3000
R34	3100
R35	3100
R36	3100
R37	3200
R38	3200
R39	3200
R40	3300
R41	3300
R42	3300
R43	3400
R44	3400
R45	3400
R46	3500
R47	3500
R48	3500
R49	3600
R50	3600
R51	3600
R52	3700
R53	3700
R54	3700
R55	3800
R56	3800
R57	3800
R58	3900
R59	3900
R60	3900
R61	4000
R62	4000
R63	4000
R64	4100
R65	4100
R66	4100
R67	4200
R68	4200
R69	4200
R70	4300
R71	4300
R72	4300
R73	4400
R74	4400
R75	4400
R76	4500

## Sheet: Species names
Species full name	Abbreviation
Acantholimon hohenackeri Ledeb.	Acanhohe
Achillea aucheri Boiss. subsp. aucheri	Achiauch
Achillea millefolium L. subsp. elbursensis	Achimill
Adiantum capillus-veneris L.	Adiacapi
Aethionema grandiflorum Boiss. & Hohen.	Aethgran
Agropyron leptorum (Nevski) Grossh.	Agrolept
Agropyron longe-aristatUM (Boiss.) Boiss.	Agrolong
Agropyron pectiniforme Roem. & Schult.	Agropect
Ajuga comata Stapf.	Ajugcoma
Alcea sp.	Alceasp
Alkana frigida Boiss.	Alkafrig
Allium ampeloprasum L. subsp. iranicum Wendelbo.	Alliampe
Allium capitellatum Boiss.	Allicapi
Allium derderianum Regel.	Alliderd
Alliaria petiolata (M. B.) Cavara & Grande	Allipeti
Allium umblicatum Boiss.	Alliumbl
Alopecurus textilis Boiss.	Aloptext
Alyssum desertorum Stapf. var. desertorum	Alysdese
Alyssum minus (L.) Rothm. var. micranthum (C.A. Mey.) Dudley.	Alysminu
Alyssopsis mollis (Jacq.) O. E. Schulz	Alysmoll
Alyssum repens Baumg. var. trichostachyum (Rupr.) Hayek.	Alysrepe
Anchonium elichrysifolium Boiss.	Anchelic
Androsace maxima L.	Andrmaxi
Androsace villosa L.	Andrvill
Anthriscus nemorosus (M.Bieb.) Spreng.	Anthnemo
Anthemis triumfettii (L.) DC. subsp. khorassanica	Anthtriu
Arabis caucasica Willd. subsp. caucasica	Arabcauc
Arabis sp.	Arabissp
Arenaria alsinoides Willd.	Arenalsi
Arenaria gypsophiloides L.	Arengyps
Arenaria insignis Litw.	Areninsi
Artemisia absinthium L.	Arteabsi
Artemisia chamaemelifolia Vill.	Artecham
Artemisia splendens Willd.	Artesple
Arum maculatum L.	Arummacu
Asperua glomerata subsp. bracteata	Aspeglom
Asperula setosa Jaub. & Spach.	Aspeseto
Asplenium septentrionale (L.) Hoffm.	Asplsept
Astragalus (Sect. Caprini) aegobromus Boiss. & Hohen. in Boiss.	Astraego
Astragalus (Sect. Hololeuce) alyssoides Lam.	Astralys
Astragalus (Sect. Incani) askius Bunge.	Astraski
Astragalus (Sect. Hyppoglottidei) atricapilus Bornm.	Astratri
Astragalus (Sect. Adiaspastus) aureus (Willd.)	Astraure
Astragalus (sect. Malacothrix) beckii Bornm.	Astrbeck
Astragalus (Sect. Caprini) chrysanthus Boiss. & Hohen.	Astrchry
Astragalus (Sect. Adiaspastus) macrosemius Boiss. & Hohen.	Astrmacr
Astragalus microcephalus Willd. subsp. microcephalus	Astrmicr
Astragalus (Sect. Hymenostegis) naftabensis Širj. & Rech.f.	Astrnaft
Astragalus (Sect. Hyppoglottidei) nurensis Boiss. & Buhse.	Astrnure
Astragalus (Sect. Ornithopodium) ornithopodioides Lam.	Astrorni
Astragalus (Sect. Theiochrus) siliqusus	Astrsili
Asyneuma amplexicaule Hand.-Mazz. subsb. amplexicaule	Asynampl
Asyneuma pulchellum Bornm.	Asynpulc
Betonica nivea Stev. subsp. mazandarana (Bornm.) Rech.f.	Betonive
Bongardia chrysogonum (L.) Griseb.	Bongchry
Bromus biebersteinii Roem. & Schult.	Brombieb
Bromus briziformis Fisch. & C.A.Mey.	Brombriz
Bromus cf. erectus Huds.	Bromerec
Bromus tectorum L.	Bromtect
Bromus tomentosus Trin.	Bromtome
Bromus tometollus Boiss.	Bromtote
Bromus variegatus M. Bieb.	Bromvari
Bunium cylindricum (Boiss. Hohen.) Drude in Engler & Prantl.	Bunicyli
Bupleurum exeltatum M.B.	Buplexal
Campanula glomerata L.	Campglom
Campanula stevenii M.Bieb.	Campstev
Cardaria draba (L.) Desv.	Carddrab
Carex divulsa Stokes.	Caredivu
Carex songorica Kar. & Kir.	Caresong
Centaurea zuvandica (Sosn.) Sosn.	Centzuva
Cerastium dichotomum L.	Ceradich
Cerastium purpurascens Adams. var. elbursense (Boiss.) Moschl.	Cerapurp
Ceratocephala testiculata (Crantz) Roth.	Ceratest
Cervaria cervariifolia (C.A. Mey) M. Pimen.	Cervcerv
Ceterach officinarum L.	Ceteoffi
Chenopodium foliosum Aschers.	Chenfoli
Cirsium lappaceum M. Bieb. subsp. ferox Boiss.	Cirslapp
Cirsium vulgare (Savi.) Ten.	Cirsvulg
Convolvulus arvensis L.	Convarve
Coronilla orientalis Mill.	Coroorie
Corydalis angustifoliaDC.	Coryangu
Corydalis marschalliana (Pall.) Pers.	Corymars
Corydalis verticillaris subsp. verticillaris	Coryvert
Cousinia pinarocephala Boiss.	Couspina
Cousinia pterocaulos (C.A.Mey) Rech.f.	Couspter
Crepis multicaulis Ledeb. subsp. multicaulis	Crepmult
Crepis sancta (L.) Babc. subsp. wemausensis	Crepsanc
Crepis willemetioides Boiss.	Crepwill
Crucianella suaveolens C.A. Mey.	Crucsuav
Cruciata taurica (Pall. ex Willd.) Ehrend.	Cructaur
Cynoglossum creticum Miller.	Cynocret
Dactylis glomerata L.	Dactglom
Delphinium aquilegifolium (Boiss.) Bornm.	Delpaqui
Delphinium lanigerum Boiss.	Delplani
Descurainia sophia (L.) Webb. in Berth.	Descsoph
Dianthus orientalis subsp. stenocalyx	Dianorie
Didymophysa aucheri Boiss.	Didyauch
Draba nemorosa L.	Drabnemo
Dracocephalum aucheri Boiss.	Dracauch
Dracocephalum kotschyi Boiss.	Drackots
Dracocephalum thymiflorum L.	Dracthym
Dryopteris dilatata (Hoffm.) A. Gray.	Dryodila
Echium amoenum Fisch. & C.A. Mey.	Echiamoe
Equisetum ramosissimum Desf.	Equiramo
Erigeron caucasicus Stev. subsp. venustus (Botsch.) Grierson	Erigcauc
Erodium cicutarium (L.) Lher. ex Aiton	Erodcicu
Erysimum caespitosum DC.	Eryscaes
Erysimum cuspidatum D.C	Eryscusp
Euphorbia szovitsii Fisch. & Mey.	Euphszov
Ferula szowitsiana D.C. var. kandavanensis	Feruszow
Festuca ovina L.	Festovin
Ficaria kochii (Ledeb.) Iransharh. & Rech.	Ficakoch
Fritillaria kotschyana Herb. subsp. kotschyana	Fritkots
Fumaria vaillantii Loiseh. in Desv.	Fumavail
Gagea gageoides (Zucc.) Vved.	Gagegage
Galium aparine L.	Galiapar
Galium aucheri Boiss.	Galiauch
Galium ghilanicum Stapf.	Galighil
Galium hyrcanicum C.A.Mey.	Galihyrc
Galium spurim L.	Galispur
Galium verum L. subsp. glabrescens Ehrend.	Galiveru
Gentiana septemfida Pall.	Gentsept
Geranium lucidum L.	Geraluci
Geranium tuberosum L.	Geratube
Geum urbanum L.	Geumurba
Helichrysum graveolens Sweet.	Heligrav
Helianthemum nummularium Mill.	Helinumm
Helichrysum plicatum DC.	Heliplic
Helichrysum psychrophilum Boiss.	Helipsyc
Heracleum pastinacifolium C. Koch.	Herapast
Herniaria glabra L. var. glaberrima Fenzl. in Ledeb.	Hernglab
Herniaria hirsuta L.	Hernhirs
Herniaria incani Lam.	Herninca
Hieracium procerigenum Litw. & Zahn.	Hierproc
Hordeum glaucum Steud.	Hordglau
Hypericum armenum Jaub.	Hypearme
Hypericum elongatum subsp. elongatum	Hypeelon
Hypericum scabrum L.	Hypescab
Iris imbricata Lindl.	Irisimbr
Iris reticulata M. Bieb.	Irisreti
Isatis gaubae Bornm.	Isatgaub
Ixiolirion tatarica Pall.	Ixiotata
Lactuca wilmhelsiana Fisch. & C.A.Mey. in DC.	Lactwilh
Lallemantia iberica (Stev.) Fisch. & C.A. Mey.	Lalliber
Lamium album L. subsp. album	Lamialbu
Lamium amplexicaule L.	Lamiampl
Lappula microcarpa Gürke.	Lappmicr
Laser trilobum (L.) Borkh.	Lasetril
Leonurus cardiaca L. subsp. cardiaca	Leoncard
Leontodon hispidus L. var. mazanderanicus Rech.f.	Leonhisp
Lepidium draba L.	Lepidrab
Linaria elymaitica (Boiss.) Kuprian.	Linaelym
Linum nervosum Waldst. & Kit. var. bungei (Boiss.) Sharifnia	Linunerv
Lolium multiflorum Lam.	Lolimult
Lolium rigidum Gaudin.	Lolirigi
Lolium vulgare Host.	Lolivulg
Lonicera floribunda Boiss. & Buhse.	Loniflor
Lactuca wilmhelsiana Fisch. & C.A.Mey.) in DC.	Luctwilh
Malva neglecta Wallr.	Malvnegl
Marrubium astracanicum Jacq.	Marrastr
Medicago lupulina L.	Medilupu
Medicago minima (L.) Bartalini.	Medimini
Medicago rigidula (L.) All. Approx. var. submitis (Boiss.) Heyn.	Medirigi
Medicago sativa L.	Medisati
Melica jacquemontii Decne.	Melijacq
Melica persica Kunth.	Melipers
Milium vernale M. Bieb.	Milivern
Minuartia lineata (Boiss.) Bornm.	Minuline
Minuartia recurva Schinz. & Thellung.	Minurecu
Minuartia sclerantha (Fisch. & C.A. Mey.) Thellung.	Minuscle
Muscari neglectum Guss. ex Ten.	Muscnegl
Myosotis lithospermifolia Hornem.	Myoslith
Myosotis olympica Boiss.	Myosolym
Nepeta racemosa Lam.	Neperace
Nonnea persica Boiss.	Nonepers
Onobrychis cornuta (L.) Desv.	Onobcorn
Onosma dichroanthum Boiss.	Onosdich
Ornithogalum bungei Boiss.	Ornibung
Ornithogalum orthophyllum Ten.	Orniorth
Orobanch sp.	Orobansp
Oryzopsis gracilis (Mez) Pilg.	Oryzgrac
Oxyria digyna (L.) Hill	Oxyrdigy
Oxytropis kotschyana Boiss. & Hohen.	Oxytkots
Oxytropis persica Boiss.	Oxytpers
Papaver armeniacum (L.) DC.	Papaarme
Papaver fugax Poir.	Papafuga
Pedicularis caucasica M.Bieb.	Pedicauc
Pedicularis condensata M. Bieb.	Pedicond
Pedicularis pycnantha Boiss.	Pedipycn
Petrohagia alpina (Habl.) Ball & Heywood.	Petralpi
Phleum iranicum Bornm. & Gauba	Phleiran
Phleum paniculatum Huds.	Phlepani
Phlomis anisodonta Boiss.	Phloanis
Phlomis olivieri Benth.	Phlooliv
Pimpinella tragium Vill. subsp. lithophila	Pimptrag
Plantago atrata Hoppe.	Planatra
Plantago lanceolata L.	Planlanc
Poa cf. annua L.	Poaannua
Poa araratica Trautv.	Poaarara
Poa bulbosa L.	Poabulbo
Poa longifolia Trin.	Poalongi
Poa nemoralis L.	Poanemor
Poa sp.1	Poasp1
Poa sp.2	Poasp2
Polypodium interjectum Shivas.	Polyinte
Polygonum rottboellioides Jaub. & Spach.	Polyrott
Polygonum serpyllaceum Jaub. & Spach.	Polyserp
Potentilla adscharica Sommier. & Levier. ex Keller.	Poteadsc
Potentilla argentea L.	Potearge
Potentilla bungei Boiss.	Potebung
Potentilla hirta L.	Potehirt
Potentilla hololeuca Boiss.	Poteholo
Potentilla iranica (Rech.) Schiman	Poteiran
Potentilla sp.	Potentsp
Potentilla polyschista Boiss. & Hohen.	Potepoly
Potentilla repens	Poterepe
Prangos ulopterae DC.	Pranulop
Primula macrocalyx Bunge.	Primmacr
Psygrogeton amorphoglassus (Boiss.) Novopokr.	Psycamor
Puschkinia scillioides Adams.	Puscscil
Ranunculus crymophilus Boiss. & Hohen.	Ranucrym
Ranunculus repens L.	Ranurepe
Rochelia disperma (L.F.) Koch.	Rochdisp
Rochelia peduncularis Boiss.	Rochpedu
Rosa iberica Stev. in Bieb.	Rosaiber
Rosularia sempervivum (M.Bieb.) A.Berger.	Rosusemp
Rumex chalepensis Miller.	Rumechal
Rumex elbursensis Boiss.	Rumeelbu
Rumex scutatus L.	Rumescut
Salvia atropatana Bunge.	Salvatro
Salvia sclarea L.	Salvscle
Sanguisorba minor Scop. subsp. muricata (Spach.) Briq.	Sangmino
Saxifraga exarata Vill. subsp. moschata	Saxiexar
Scorzonera cinerea Boiss.	Scorcine
Scorzonera radicosa Boiss.	Scorradi
Scrophularia amplexicaulis Benth.	Scroampl
Scrophularia elbursensis Bornm.	Scroelbu
Scrophularia variegata M. Bieb. subsp. variegata	Scrovari
Scutellaria pinnatifida A. Hamilt. subsp. pinnatifida	Scutpinn
Sedum lenkoranicum Grossh.	Sedulenk
Sedum pallidum M.B.	Sedupall
Sedum spurium M.Bieb.	Seduspur
Sempervivum iranicum Bornm. & Gauba.	Sempiran
Senecio vulcanicus Boiss.	Senevulc
Silene aucheriana Boiss.	Sileauch
Silene bupleuroides L.	Silebupl
Silene latifolia Poir.	Silelati
Silene marschallii C.A. Mey. subsp. sahendica (Boiss. & Buhse) Malzh.	Silemars
Sisymbrium irio L.	Sisyirio
Solenanthus stamineus J.F.Macbr.	Solestam
Stachys balansae Boiss. & Kotschy ex Boiss.	Stacbala
Stachys byzantina K.Koch.	Stacbyza
Stachys lavandulifolia Vahl.	Staclava
Stellaria alsinoides Boiss. & Buhse.	Stelalsi
Stellaria media (L.) Vill.	Stelmedi
Tanacetum coccineum (Willd.) Grierson. subsp. coccineum	Tanacocc
Tanacetum parthenium (L.) Sch. Bip.	Tanapart
Tanacetum polycephalum Sch.Bip. subsp. duderanum	Tanapoly
Taraxacum sp.1	Taraxsp1
Taraxacum sp.2	Taraxsp2
Taraxacum sp.3	Taraxsp3
Taraxacum sp.4	Taraxsp4
Teucrium chamaedrys L. subsp. syspirense (C.Koch.) Rech.f.	Teuccham
Teucrium polium L.	Teucpoli
Thalictrum foetidum L.	Thalfoet
Thlaspi hastulatum (Stev.) ex DC.	Thlahast
Thymus fedtschenkoi Ronniger.	Thymfedt
Thymus kotschyanus Boiss. & Hohen.	Thymkots
Torilis radiata Moench.	Toriradi
Trachydium depressum (Boiss.) Boiss. subsp. depressum	Tracdepr
Tragopogon gongylorrhizus Rech.f.	Traggong
Tragopogon kotschyi Boiss.	Tragkots
Trifolium arvense L. var. arvense	Trifarve
Trifolium canescens Willd.	Trifcane
Trifolium nigrescens Viv. subsp. petrescens (Clem.) Holmboe.	Trifnigr
Trifolium repens L.	Trifrepe
Trisetum flavescens (L.) P.Beauv.	Trisflav
Urtica dioica L.	Urtidioi
Valeriana sisymbriifolia Vahl.	Valesisy
Verbascum speciosum Schrad.	Verbspec
Veronica aucheri Boiss.	Veroauch
Veronica biloba Schreb.	Verobilo
Veronica hederifolia L.	Verohede
Veronica kurdica Benth. subsp. kurdica	Verokurd
Veronica persica Poir.	Veropers
Veronica rechingeri M.A.Fisch.	Verorech
Veronica verna L.	Verovern
Viola alba Besser.	Violalba
Viola occulta Lehm.	Violoccu
Ziziphora clinopoides Lam. subsp. elbursensis (Rech.f) Rech.f.	Ziziclin

## Sheet: SAD dataset
Plot number	Acanhohe	Achiauch	Achimill	Adiacapi	Aethgran	Agrolept	Agrolong	Agropect	Ajugcoma	Alceasp	Alkafrig	Alliampe	Allicapi	Alliderd	Allipeti	Alliumbl	Aloptext	Alysdese	Alysminu	Alysmoll	Alysrepe	Anchelic	Andrmaxi	Andrvill	Anthnemo	Anthtriu	Arabcauc	Arabissp	Arenalsi	Arengyps	Areninsi	Arteabsi	Artecham	Artesple	Arummacu	Aspeglom	Aspeseto	Asplsept	Astraego	Astralys	Astraski	Astratri	Astraure	Astrbeck	Astrchry	Astrmacr	Astrmicr	Astrnaft	Astrnure
R1	0	0	0	0	0	0	0	0	0	0	0	0	0	1	1	2	0	1	0	0	0	0	1	0	0	0	0	0	0	0	0	1	0	0	0	0	0	0	0	0	0	0	0	0	0	0	1	0	0
R2	0	0	0	0	0	0	0	0	0	0	0	7.5	0	0	0	0	0	1	0	0	0	0	1	0	0	0	0	0	0	0	0	0	0	0	1	0	0	0	0	0	0	0	0	0	0	0	20	0	0
R3	0	0	0	0	0	0	0	0	0	0	0	0	0	0	0	2	0	1	0	0	0	0	0	0	0	0	0	0	0	0	0	0	0	0	1	0	0	0	0	0	0	0	0	0	0	0	0	0	0
R4	0	0	0	0	0	0	0	0	0	0	0	0	0	0	0	2	0	0	0	0	7.5	0	1	0	0	0	0	0	0	0	0	2	1	0	1	0	0	1	2	0	0	0	7.5	0	0	0	0	0	0
R5	0	0	1	0	0	0	0	0	0	0	0	1	0	0	0	0	0	0	0	0	0	0	0	0	0	0	0	0	0	0	0	1	0	0	0	0	0	0	0	0	0	0	0	0	0	0	0	0	0
R6	0	0	0	0	0	0	0	0	0	0	0	0	0	0	0	0	0	1	0	0	0	0	0	0	0	0	0	0	0	0	0	1	0	0	0	0	0	0	0	0	0	0	0	0	0	0	0	0	0
R7	0	0	0	0	0	0	0	0	0	0	0	0	0	0	0	0	0	1	0	0	0	0	0	0	0	1	0	0	4	0	0	1	0	0	0	0	0	0	0	0	0	0	7.5	0	0	0	0	0	0
R8	0	0	0	0	0	0	0	0	0	4	0	1	0	0	0	0	0	7.5	0	1	1	0	1	0	0	1	0	0	0	0	0	1	0	0	0	0	0	0	0	0	0	0	20	0	0	0	0	0	0
R9	0	0	0	0	0	0	0	0	0	0	0	1	0	0	0	0	0	0	0	0	0	0	1	0	0	7.5	0	0	0	0	0	1	0	0	0	0	0	0	0	0	0	0	30	0	0	0	0	0	0
R10	0	0	0	0	0	0	0	0	0	0	0	0	0	0	0	12.5	0	0	0	0	0	0	1	0	0	0	0	0	0	0	0	0	0	0	0	0	0	0	0	0	0	0	20	0	0	0	0	0	0
R11	0	0	0	0	0	0	0	0	0	0	0	0	0	0	0	0	0	1	0	0	0	0	0	0	0	0	0	0	0	0	0	0	0	0	0	0	0	0	1	0	0	0	12.5	0	0	0	0	0	0
R12	0	0	0	0	0	0	0	0	0	0	0	1	0	0	0	0	0	1	0	0	0	0	0	0	0	0	0	0	0	0	0	0	0	0	0	0	0	0	0	0	0	0	1	0	0	0	0	0	0
R13	0	0	1	0	0	0	0	0	0	0	0	0	0	0	0	0	0	0	0	0	0	0	0	0	7.5	0	0	0	0	0	0	1	1	0	0	0	0	0	4	0	0	0	0	0	0	0	0	0	0
R14	0	0	0	0	0	0	0	7.5	0	0	0	0	0	0	0	0	0	1	0	4	0	0	0	0	0	0	0	0	0	0	0	0	0	0	0	0	0	0	0	0	0	0	0	1	0	0	4	0	0
R15	0	0	0	0	0	0	0	0	0	0	0	0	0	0	0	0	0	1	0	0	0	0	12.5	0	0	0	0	0	0	0	0	1	0	0	0	0	1	0	1	0	0	0	0	0	0	0	7.5	0	0
R16	0	0	0	0	4	0	0	0	0	0	0	0	0	0	0	0	0	0	0	0	0	0	0	0	0	0	0	0	0	0	0	2	1	0	0	0	0	0	0	0	0	0	0	12.5	0	0	0	0	0
R17	0	0	0	0	4	0	0	0	4	0	0	0	0	0	0	0	0	0	0	0	0	1	0	0	0	0	0	0	0	0	0	0	0	0	0	0	0	0	0	0	12.5	0	1	7.5	0	0	0	0	0
R18	0	0	0	0	0	0	0	0	4	0	0	0	0	0	0	0	0	0	0	0	0	0	0	0	0	0	0	0	0	0	0	1	0	0	0	0	1	0	0	0	1	0	0	0	0	0	0	0	0
R19	0	0	0	0	12.5	0	0	0	4	0	0	0	0	0	0	0	0	0	0	0	0	0	0	0	0	0	0	0	0	0	0	0	12.5	0	0	0	0	0	0	0	0	0	7.5	12.5	0	0	0	0	4
R20	0	0	0	0	1	0	0	0	0	0	0	0	0	0	0	0	0	0	0	0	0	0	0	0	0	0	0	0	0	0	0	0	20	0	0	0	1	0	0	0	0	0	12.5	20	0	0	0	0	0
R21	0	0	0	0	0	0	0	0	0	0	0	0	0	0	0	0	7.5	0	0	0	0	0	0	1	0	0	0	0	0	1	0	0	12.5	0	0	0	0	0	0	0	0	0	0	0	0	0	0	0	0
R22	0	0	0	0	0	0	0	0	0	0	0	0	0	0	0	0	0	1	0	0	0	0	0	0	0	0	0	0	0	0	0	1	4	0	0	0	0	0	0	0	7.5	0	7.5	1	0	0	0	0	0
R23	0	0	0	0	0	0	0	0	0	0	0	0	0	0	0	0	0	0	0	0	0	0	0	0	0	0	0	0	0	0	0	1	0	0	0	0	0	0	1	0	0	0	0	0	0	0	0	0	0
R24	0	0	0	0	0	0	0	0	0	0	0	0	0	0	0	0	0	1	2	0	0	0	0	0	0	0	1	1	0	0	0	0	0	0	0	0	4	0	0	0	0	0	0	2	0	0	0	0	0
R25	0	0	0	0	0	0	0	0	0	0	0	0	0	0	0	0	7.5	2	0	0	0	2	0	0	1	0	0	0	2	0	0	0	0	7.5	0	0	0	0	0	0	0	0	0	12.5	0	0	0	0	0
R26	0	0	0	0	0	0	0	30	0	0	0	0	0	0	0	0	0	0	0	0	0	0	0	0	0	0	0	0	0	0	0	0	0	0	0	0	0	0	0	0	0	0	0	12.5	0	0	0	0	0
R27	0	0	0	1	0	0	0	0	0	0	0	0	0	0	0	0	30	0	0	0	0	0	0	0	0	0	0	0	0	0	0	1	2	0	0	0	0	0	0	0	0	0	0	0	0	0	0	0	0
R28	0	0	0	0	0	0	0	0	0	0	0	0	0	0	0	0	0	1	0	0	1	0	0	0	0	0	0	0	0	1	0	0	20	0	0	0	0	0	12.5	0	0	0	0	20	0	0	0	30	0
R29	7.5	0	1	0	0	0	0	0	0	0	0	0	0	0	0	0	30	0	0	0	1	0	0	0	1	0	0	0	0	0	0	0	12.5	0	0	0	0	0	12.5	0	0	0	0	12.5	0	0	0	20	0
R30	0	0	7.5	0	0	0	0	0	0	0	0	0	0	0	0	1	30	0	0	0	2	0	0	0	0	0	0	0	0	0	0	0	7.5	2	0	0	0	0	12.5	0	0	0	7.5	0	7.5	0	0	0	0
R31	0	0	0	0	0	0	0	30	0	0	0	0	0	0	0	0	0	0	0	1	0	0	0	0	0	0	0	0	0	0	0	0	0	0	0	0	0	0	0	0	4	0	12.5	20	0	0	0	20	0
R32	20	0	0	0	0	0	0	0	0	0	1	0	0	0	0	0	0	0	0	0	0	0	0	0	0	0	0	0	1	12.5	0	0	7.5	0	0	0	0	0	12.5	0	0	0	12.5	0	0	0	0	0	0
R33	0	0	0	0	0	0	0	0	0	0	0	1	0	0	0	0	0	0	0	0	0	0	0	0	0	0	0	0	0	0	0	1	0	0	0	0	0	0	7.5	0	0	0	0	0	0	0	0	0	0
R34	0	0	0	0	0	0	0	0	0	0	1	0	0	0	0	0	0	0	0	0	0	0	0	0	0	0	0	0	0	0	0	0	12.5	0	0	0	0	0	20	0	0	0	0	0	0	0	0	7.5	0
R35	0	0	0	0	0	0	0	12.5	0	0	1	0	0	0	0	0	0	0	0	0	0	0	0	0	0	0	0	0	0	0	0	0	4	0	0	0	0	0	0	0	0	0	0	0	0	0	0	12.5	0
R36	0	0	0	0	0	0	0	20	0	0	0	0	0	0	0	0	0	0	0	0	0	0	0	0	0	0	0	0	0	0	0	0	4	0	0	0	0	0	0	0	12.5	0	0	0	0	0	0	0	0
R37	12.5	0	0	0	0	0	0	30	0	0	0	0	0	7.5	0	0	12.5	0	0	0	0	0	0	0	0	0	0	0	0	0	0	0	4	0	0	0	2	0	4	0	1	0	0	12.5	0	0	0	12.5	0
R38	0	0	0	0	0	0	0	4	0	0	0	0	0	0	0	0	0	0	0	0	0	0	0	0	0	0	0	0	0	0	0	0	20	0	0	0	0	0	12.5	0	0	0	0	12.5	0	0	0	0	0
R39	0	0	0	0	0	0	0	7.5	0	0	1	0	0	0	0	0	0	0	0	0	0	0	0	0	0	0	0	0	0	7.5	0	0	0	0	0	0	0	0	12.5	7.5	0	0	0	0	0	0	0	0	0
R40	0	0	0	0	0	0	0	0	0	0	0	0	0	0	0	0	0	0	0	0	0	7.5	0	0	0	0	0	0	0	0	0	0	0	0	0	0	0	0	12.5	0	0	0	0	0	0	0	0	0	0
R41	0	0	0	0	0	0	0	0	0	0	1	0	0	0	0	0	0	0	0	0	0	0	0	0	0	0	0	0	0	7.5	0	0	0	0	0	0	0	0	0	0	0	0	0	0	20	0	0	20	0
R42	0	0	0	0	0	0	0	12.5	0	0	0	2	0	7.5	0	0	0	0	0	0	0	4	0	0	0	0	0	0	20	0	0	0	0	0	0	0	0	0	0	30	0	0	0	0	0	0	0	0	0
R43	0	0	12.5	0	0	0	0	0	0	0	0	0	0	0	0	0	2	0	0	0	0	2	0	0	0	0	0	0	0	0	0	0	0	0	0	0	0	0	7.5	0	0	0	0	0	0	1	0	0	0
R44	0	0	0	0	0	0	0	0	0	0	0	0	0	0	0	0	40	0	0	0	0	2	0	0	0	0	1	0	0	0	0	0	1	0	0	0	0	0	0	0	0	0	0	0	0	0	0	0	0
R45	0	0	7.5	0	0	0	1	0	0	0	0	0	0	0	0	0	7.5	0	0	0	0	4	0	0	0	0	0	0	0	0	0	0	1	0	0	0	0	0	0	0	0	0	0	0	0	20	0	0	0
R46	0	0	0	0	0	0	0	0	0	0	0	0	0	0	0	0	4	0	0	0	0	0	0	0	0	0	0	0	1	0	0	0	0	0	0	0	0	0	7.5	0	0	0	0	0	0	0	0	0	0
R47	0	0	0	0	0	0	0	0	0	0	0	0	0	0	0	0	7.5	0	0	0	0	0	0	0	0	0	0	0	0	0	0	0	0	0	0	0	0	0	4	0	0	0	0	0	0	12.5	0	0	0
R48	0	0	0	0	0	0	4	0	0	0	0	1	0	0	0	0	0	0	0	0	0	0	0	0	0	0	0	0	0	0	0	0	0	0	0	0	0	0	2	0	0	0	0	0	0	0	0	0	0
R49	0	1	0	0	0	0	7.5	0	0	0	0	0	0	0	0	0	12.5	0	0	0	0	1	0	0	0	0	0	0	0	0	0	0	0	0	0	0	0	0	7.5	0	0	0	0	0	0	12.5	0	0	0
R50	0	0	0	0	0	0	12.5	0	0	0	0	0	4	0	0	0	12.5	0	0	0	0	0	0	0	0	0	0	0	0	0	0	0	0	0	0	0	0	0	1	0	0	0	0	20	0	0	0	0	0
R51	0	0	0	0	0	0	1	0	0	0	0	0	0	0	0	0	7.5	0	0	0	0	2	0	0	0	0	0	0	0	0	0	0	0	0	0	0	0	0	0	0	0	0	0	0	0	0	0	0	0
R52	0	0	0	0	0	0	0	0	0	0	0	0	0	0	0	0	0	0	0	0	0	0	0	0	1	0	0	0	0	0	1	0	0	0	0	0	0	0	0	0	0	2	0	0	0	20	0	0	0
R53	0	2	0	0	0	0	2	0	0	0	0	0	0	0	0	0	7.5	0	0	0	0	0	0	0	12.5	0	1	0	0	0	0	0	0	0	0	0	0	0	7.5	0	0	4	0	0	0	4	0	0	0
R54	0	4	0	0	0	0	4	0	0	0	0	0	0	0	0	0	2	0	0	0	0	0	0	0	0	0	0	0	0	0	0	0	0	0	0	0	0	0	7.5	0	0	0	0	0	0	0	0	0	0
R55	0	0	0	0	0	12.5	0	0	0	0	0	0	7.5	0	0	0	20	0	0	0	0	4	0	12.5	0	0	0	0	0	0	0	0	0	12.5	0	1	0	0	0	0	0	4	0	0	0	2	0	0	0
R56	0	0	0	0	0	0	0	0	0	0	0	0	0	4	0	0	20	0	0	0	0	7.5	0	0	0	0	0	0	0	0	0	0	0	4	0	0	0	0	0	4	0	7.5	0	0	0	7.5	0	0	0
R57	0	0	0	0	0	0	0	0	0	0	0	0	0	0	0	0	20	0	0	0	0	0	0	0	0	0	0	0	0	0	0	0	0	4	0	0	0	0	0	0	0	2	0	0	0	20	0	0	0
R58	0	0	0	0	0	0	0	0	0	0	0	0	0	0	0	0	12.5	0	0	0	0	0	0	4	0	0	1	0	0	0	0	0	0	7.5	0	0	0	0	0	0	0	1	0	0	0	20	0	0	0
R59	0	0	0	0	0	0	0	0	0	0	0	0	4	0	0	0	20	0	0	0	0	7.5	0	2	0	0	0	0	0	0	0	0	0	7.5	0	0	0	0	0	0	0	12.5	0	0	0	0	0	0	0
R60	0	0	0	0	0	0	0	0	0	0	0	0	0	0	0	0	12.5	0	0	0	0	4	1	0	0	0	0	0	0	0	0	0	0	12.5	0	0	0	0	0	0	0	7.5	0	0	0	20	0	0	0
R61	0	0	0	0	0	0	0	0	0	0	0	0	0	0	0	0	20	0	0	0	0	0	0	1	0	0	0	0	0	0	0	0	0	1	0	0	0	0	0	0	0	0	0	0	0	7.5	0	0	0
R62	0	0	0	0	0	0	0	0	0	0	0	0	0	0	0	0	20	0	0	0	0	0	0	0	0	0	1	0	0	0	0	0	0	4	0	0	0	0	0	0	0	0	0	0	0	12.5	0	0	0
R63	0	0	0	0	0	0	0	0	0	0	0	0	0	0	0	0	12.5	0	0	0	0	12.5	0	2	0	0	0	0	0	0	0	0	0	4	0	0	0	0	0	0	0	0	0	0	0	20	0	0	0
R64	0	0	0	0	0	0	0	0	0	0	0	0	0	0	0	0	20	0	0	0	0	0	0	0	0	0	1	0	0	0	0	0	0	7.5	0	0	0	0	0	0	0	0	0	0	0	20	0	0	0
R65	0	0	0	0	0	0	2	0	0	0	0	0	0	0	0	0	7.5	0	0	0	0	0	0	0	0	0	1	0	0	0	0	0	0	12.5	0	0	0	0	0	1	0	0	0	0	0	12.5	0	0	0
R66	0	0	0	0	0	0	0	0	0	0	0	0	0	0	0	0	12.5	0	0	0	0	0	0	0	0	0	1	0	0	0	0	0	0	4	0	0	0	0	0	0	0	2	0	0	0	12.5	0	0	0
R67	0	0	0	0	0	0	0	0	0	0	0	0	0	0	0	0	7.5	0	0	0	0	0	0	0	0	0	0	0	0	0	0	0	0	0	0	0	0	0	0	0	0	0	0	0	0	0	0	0	0
R68	0	0	0	0	0	0	0	0	0	0	0	0	0	0	0	0	2	0	0	0	0	0	0	1	0	0	1	0	0	0	0	0	0	1	0	0	0	0	0	0	0	0	0	0	0	0	0	0	0
R69	0	0	0	0	0	0	2	0	0	0	0	0	0	0	0	0	20	0	0	0	0	0	0	0	0	0	0	0	0	0	0	0	0	0	0	0	0	0	0	0	0	0	0	0	0	20	0	0	0
R70	0	0	0	0	0	0	0	0	0	0	0	0	0	0	0	0	0	0	0	0	0	0	0	12.5	0	0	0	0	0	0	7.5	0	0	7.5	0	0	0	0	0	0	0	0	0	0	0	7.5	0	0	0
R71	0	0	0	0	0	0	0	0	0	0	0	0	0	0	0	0	0	0	0	0	0	0	0	4	0	0	0	0	0	0	0	0	0	0	0	0	0	0	0	0	0	0	0	0	0	0	0	0	0
R72	0	0	0	0	0	0	0	0	0	0	0	0	0	0	0	0	0	0	0	0	0	0	0	0	0	0	0	0	0	0	0	0	0	0	0	0	0	0	0	0	0	0	0	0	0	0	0	0	0
R73	0	0	0	0	0	0	0	0	0	0	0	0	0	0	0	0	1	0	0	0	0	0	0	0	0	0	0	0	0	0	0	0	0	0	0	0	0	0	0	0	0	0	0	0	0	0	0	0	0
R74	0	0	0	0	0	0	0	0	0	0	0	0	0	0	0	0	0	0	0	0	0	0	0	0	0	0	0	0	0	0	0	0	0	0	0	0	0	0	0	0	0	0	0	0	0	1	0	0	0
R75	0	0	0	0	0	0	0	0	0	0	0	0	0	0	0	0	0	0	0	0	0	0	0	0	0	0	0	0	0	0	0	0	0	0	0	0	0	0	0	0	0	0	0	0	0	0	0	0	0
R76	0	0	0	0	0	0	0	0	0	0	0	0	0	0	0	0	0	0	0	0	0	0	0	0	0	0	0	0	0	0	0	0	0	0	0	0	0	0	0	0	0	0	0	0	0	0	0	0	0
[truncated: 241 more columns]
